# Supplementary material for: Increased utilization of fructose has a positive effect on the development of breast cancer
Source: PeerJ. 2017 Sep 27;5:e3804. doi: 10.7717/peerj.3804 (PMC5622605; doi:10.7717/peerj.3804)
Supplement: Supplemental Information 9 — Odyssey Infrared Fluorescence Imaging System was used to text the WB. The secondary antibody is the fluorescent antibody. [file peerj-05-3804-s009.zip]

Archive with 8 entries (5 files):
- figure4 wb/
- figure4 wb/shGLUT5 in different cell lines  4T1 MCF7/
- figure4 wb/shGLUT5 in different cell lines  4T1 MCF7/800   GAPDH.TIF
- figure4 wb/shGLUT5 in different cell lines  4T1 MCF7/800   shGLUT5  in 4T1 and MCF7.TIF
- figure4 wb/shKHK in different cell lines/
- figure4 wb/shKHK in different cell lines/800   4T1.TIF
- figure4 wb/shKHK in different cell lines/800  MCF7  KHK.tif
- figure4 wb/shKHK in different cell lines/800  MCF7 GAPDH.tif
