# Supplementary material for: Increased utilization of fructose has a positive effect on the development of breast cancer
Source: PeerJ. 2017 Sep 27;5:e3804. doi: 10.7717/peerj.3804 (PMC5622605; doi:10.7717/peerj.3804)
Supplement: Supplemental Information 10 [file peerj-05-3804-s010.zip]

Archive with 14 entries (10 files):
- figure5 wb/
- figure5 wb/shGLUT5 in Hela and a549/
- figure5 wb/shGLUT5 in Hela and a549/700   HELA  GLUT5.tif
- figure5 wb/shGLUT5 in Hela and a549/800  a549shGLUT5.tif
- figure5 wb/shGLUT5 in Hela and a549/800  HELA GAPDH.tif
- figure5 wb/shGLUT5 in Hela and a549/800 GAPDH A549.tif
- figure5 wb/the levels of GLUT5expression in breast cancer tissues/
- figure5 wb/the levels of GLUT5expression in breast cancer tissues/800  GAPDH(2).TIF
- figure5 wb/the levels of GLUT5expression in breast cancer tissues/800  GAPPDH.TIF
- figure5 wb/the levels of GLUT5expression in breast cancer tissues/800 (2).TIF
- figure5 wb/the levels of GLUT5expression in breast cancer tissues/800.TIF
- figure5 wb/the levels of GLUT5expression in cell lines/
- figure5 wb/the levels of GLUT5expression in cell lines/800    GAPDH.TIF
- figure5 wb/the levels of GLUT5expression in cell lines/800   GLUT5.TIF
